# Supplementary material for: Structural mechanism of synergistic activation of Aurora kinase B/C by phosphorylated INCENP
Source: Nat Commun. 2019 Jul 18;10:3166. doi: 10.1038/s41467-019-11085-0 (PMC6639382; doi:10.1038/s41467-019-11085-0)
Supplement: Supplementary file 3 — Source Data [file 41467_2019_11085_MOESM3_ESM.xlsx]

## Sheet: Figure 2a & 2b
Figure 2a and 2b AURKB
Time (sec)	W.T.			S893A			S894A			W897A
-200	2697	2419	2072	1016	342	1293	1569	1161	1742	2331	2149	2821
-150	2566	2588	2099	878	476	1308	1624	1253	1666	2285	2174	2777
-100	2553	2534	2005	919	445	1227	1643	1256	1682	2343	2227	2792
-50	2649	2671	2134	985	552	1315	1654	1312	1776	2416	2282	2819
0	5625	5185	5743	1225	757	1537	1616	1427	2101	2961	2819	3172
50	13374	12364	14346	1845	1454	2369	1934	1741	2241	4387	4104	4533
100	26339	23346	27727	3501	2868	3966	2619	2288	2780	7721	6765	7262
150	42445	37409	44611	5877	5012	6676	3618	3092	3717	12814	10988	11608
200	61027	54107	63438	9223	8097	10274	4898	4212	5023	19391	16709	17305
250	80000	71569	82343	13549	11969	14798	6540	5658	6600	27319	23813	24373
300	96768	87598	98281	18614	16606	20195	8630	7436	8557	36173	31773	32158
350	103034	93853	99377	24410	21984	26288	11035	9509	10806	45537	40342	40652
400	100908	91645	96774	30831	27873	32786	13614	11832	13265	55031	49327	49442
450	99370	89545	94158	37445	34108	39525	16486	14366	15868	64497	58159	58011
500	96935	87272	91621	44226	40615	46341	19542	17035	18594	73473	66840	66485
550	95146	85111	89237	50970	47015	52988	22626	19840	21503	81827	74979	74515
600	93872	83078	87173	57630	53362	59471	25814	22676	24397	89667	82860	82066
Figure 2a and 2b AURKC
Time (sec)	W.T.			S893A			S894A			W897A
-200	2414	2637	1999	1344	1584	1385	1220	899	1193	881	844	800
-150	868	2631	1966	1509	1698	1516	1305	1010	1173	1056	1071	952
-100	876	2709	2111	1570	1738	1574	1420	1159	1213	1073	1191	1055
-50	927	2844	2207	1604	1793	1628	1525	1215	1257	1156	1312	1165
0	3135	4990	5400	2022	4089	1782	1732	1220	1436	1757	1948	2029
50	9677	11810	14381	2896	4765	2693	2312	1968	2258	4216	4218	4883
100	20046	22164	28267	4694	6641	4338	3408	3397	3714	8862	8490	10266
150	32902	35649	45327	7458	9514	6667	5095	5451	5973	15547	14712	17701
200	47302	51235	63715	11205	13400	10059	7270	8105	8909	23839	22563	26649
250	62067	67970	81847	15661	18170	14187	10074	11436	12479	33235	31469	36828
300	75068	83329	93764	20799	23804	18758	13208	15259	16591	43494	41123	47615
350	79442	90733	92731	26473	30043	23887	16743	19549	21150	54151	50975	58753
400	75380	89242	91027	32562	36795	29405	20581	24117	26070	64931	61237	70163
450	70011	87286	89188	39047	44016	35188	24631	28992	31288	75725	71642	81264

## Sheet: Figure 2c & Table 2
Figure 2c AURKB
	[Substrate]	W.T.			S893A			S894A			W897A
	400	24266	23343	25779	21267	21601	20145	12651	14065	13358	23629	21744	23586
	200	23876	21785	24619	17812	17813	18343	11812	11182	10675	21249	20843	21117
	100	23765	21232	23822	15224	13708	14927	9302	8257	8735	18609	16728	15644
	80				13366	12055	13461	8092	7428	8015	17737	16481	17094
	60	22182	20754	23903	11377	10370	11854	6952	6372	6832	15602	12960	15053
	40				8993	8160	9458	5180	4534	5228	13264	12330	13070
	20	18582	16698	18827	5065	4524	5397	3056	2669	2726	7928	7104	7068
	10	11003	10191	10666	2521	2220	2729	1473	1269	1364	4183	4223	3775
	8				2120	1718	2149	1167	947	1069	3388	2859	2238
	4	7220	5975	7270
	0	4055	3647	4113	115	54	231	132	154	109	297	255	359
Figure 2c AURKC
	[Substrate]	W.T.			S893A			S894A			W897A
	400	25729	22962	21021	19974	18832	19413	15929	15825	16646	21651	18212	20130
	200	19354	23906	20724	17192	14668	16861	13522	13088	14071	17525	18127	16992
	100				13259	11432	13289	11010	10295	10736	16334	16202	17196
	80	20237	18796	22705	11664	9849	11863	9799	9376	9576	16060	16216	16273
	60	17551	20109	18218	9929	7821	10159	8403	7824	8286	16075	14146	16706
	40				7993	7294	8243	6649	6032	6583	12551	11856	13673
	20	12856	13485	17060	5138	5634	4571	3134	3823	4112	9396	8906	10179
	10				2673	2319	2752	1473	1999	2052	5775	5280	5670
	8	6567	6451	7504	2050	1694	2074	1763	1664	1768	4644	4329	4578
	4	1265	1564	1702
	0	4055	3647	4113	195	146	106	228	222	255	633	538	639

## Sheet: Suppl Figure 8
Suppl Figure 8 AURKB
	Time (sec)	W.T.			S893A			S894A			W897A
	0	1793	1359	1875	87	-147	988	246	-528	135	-332	-147	413
	50	1674	1305	1879	92	-166	806	223	-553	113	-358	-196	350
	100	1701	1343	1902	103	-106	896	239	-556	122	-339	-91	424
	150	1775	1422	1986	188	-82	960	298	-560	117	-271	-41	494
	200	2202	1725	2412	684	9	1071	451	-488	290	143	153	738
	250	3118	2545	3397	526	-71	1153	521	-470	316	246	245	843
	300	5149	4279	5519	495	25	1219	619	-436	426	380	402	1007
	350	8098	6847	8657	558	48	1367	673	-329	493	509	546	1156
	400	12153	10504	12837	679	181	1534	745	-301	557	761	735	1351
	450	17384	15114	18088	819	356	1656	810	-305	634	1058	949	1649
	500	23400	20477	24228	934	434	1915	914	-213	756	1404	1257	1923
	550	30384	26701	31265	1111	599	2156	1013	-117	898	1858	1618	2341
	600	37740	33522	39077	1315	836	2385	1095	-15	1025	2387	2040	2782
	650	46252	41243	47604	1503	1063	2615	1226	56	1123	2898	2447	3242
	700	55056	49559	56688	1755	1320	2918	1358	204	1268	3461	2940	3737
	750	64032	58243	65736	1945	1436	3194	1493	292	1390	4069	3426	4233
	800	73188	67156	74920	2204	1779	3502	1623	391	1531	4734	3999	4781
	850	81733	75804	83550	2447	2028	3792	1731	523	1696	5371	4533	5366
	900	89603	84624	91428	2768	2337	4143	1880	617	1827	6062	5124	5945
	950	95385	92914	98321	3044	2613	4460	1987	662	1906	6766	5711	6536
	1000	94942	100578	101181	3266	2902	4793	2163	815	2060	7474	6325	7155
	1050	94483	108067	100631	3596	3117	5086	2307	953	2231	8208	6945	7734
	1100	93242	114758	99440	3886	3393	5438	2412	1010	2339	8956	7596	8375
Suppl Figure 8 AURKC
	Time (sec)	W.T.			S893A			S894A			W897A
	0	1538	1417	1463	773	-119	381	248	150	9	-634	-505	-290
	50	1543	1459	1525	787	-52	473	209	-32	57	-488	-318	-133
	100	1651	1579	1671	844	-17	478	253	15	122	-351	-229	-41
	150	1731	1668	1784	926	26	546	374	75	210	-225	-153	52
	200	1770	1568	1957	1283	431	664	492	188	267	75	-21	-22
	250	2132	2030	2489	1255	394	806	529	226	290	122	-32	117
	300	2915	2955	3517	1225	348	826	620	330	481	399	166	418
	350	4180	4478	5085	1261	290	857	756	449	628	871	533	850
	400	5903	6535	7235	1434	366	1018	841	499	762	1392	963	1349
	450	8075	9133	9862	1718	522	1269	1020	634	959	2032	1503	1988
	500	10590	12257	12958	1841	569	1375	1250	836	1214	2800	2195	2697
	550	13464	15718	16402	2099	642	1589	1518	1078	1485	3624	2958	3537
	600	16592	19544	20109	2354	788	1813	1778	1274	1785	4529	3780	4498
	650	19905	23710	24091	2604	866	2053	2118	1562	2137	5606	4741	5549
	700	23458	28131	28352	2869	1002	2334	2366	1740	2410	6704	5753	6692
	750	27007	32714	32681	3227	1193	2644	2640	1995	2747	7855	6783	7905
	800	30824	37583	37397	3558	1381	2956	3061	2330	3146	9139	7930	9120
	850	34769	42544	42430	3844	1490	3235	3383	2639	3501	10449	9108	10439
	900	38775	48049	47480	4235	1756	3606	3739	2922	3838	11797	10379	11828
	950	43335	53571	52698	4576	1899	3865	4049	3148	4207	13163	11667	13262
	1000	47738	59269	58114	4793	2076	4236	4447	3547	4658	14585	12977	14772
	1050	52268	65055	63288	5259	2345	4596	4851	3873	5063	16059	14314	16217
	1100	56754	70760	68395	5661	2545	4971	5249	4194	5468	17497	15598	17757
	1150	61239	76144	73798	5909	2758	5299	5625	4498	5875	19020	16931	19307
	1200	65607	81630	78691	6305	2889	5577	5991	4875	6286	20513	18333	20854
	1250	69957	86982	83266	6699	3149	5982	6386	5195	6714	22005	19741	22370
	1300	74357	91712	87105	7009	3346	6317	6781	5567	7149	23537	21133	24033
	1350	78348	96024	89509	7356	3547	6681	7145	5921	7543	25169	22714	25727
